# Supplementary material for: EMSIG: Uncovering Factors Influencing COVID-19 Vaccination Across Different Subgroups Characterized by Embedding-Based Spatial Information Gain
Source: Vaccines (Basel). 2024 Nov 4;12(11):1253. doi: 10.3390/vaccines12111253 (PMC11599077; doi:10.3390/vaccines12111253)
Supplement: Supplementary file 1 [file vaccines-12-01253-s001.zip]

Archive with 1 entries (1 files):
- vaccines-3255574-supplementary.pdf
